# Supplementary material for: Catalytic Effect of Amyloid-β on Native Tau Aggregation at Physiologically Relevant Concentrations
Source: Int J Mol Sci. 2025 Dec 17;26(24):12128. doi: 10.3390/ijms262412128 (PMC12733284; doi:10.3390/ijms262412128)
Supplement: Supplementary file 1 [file ijms-26-12128-s001.zip]

Archive with 1 entries (1 files):
- ijms-3939342-supplementary.pdf
